# Supplementary material for: New Insights in the Era of Clinical Biomarkers as Potential Predictors of Systemic Therapy-Induced Cardiotoxicity in Women with Breast Cancer: A Systematic Review
Source: Cancers (Basel). 2023 Jun 22;15(13):3290. doi: 10.3390/cancers15133290 (PMC10340234; doi:10.3390/cancers15133290)
Supplement: Supplementary file 1 [file cancers-15-03290-s001.zip]

Archive with 1 entries (1 files):
- cancers-2416704-supplementary.pdf
